# Supplementary material for: From Laboratory to Patient Access: A Scoping Review of the Multi-Dimensional Challenges in Drug Repurposing
Source: Pharmacy (Basel). 2026 Jun 11;14(3):85. doi: 10.3390/pharmacy14030085 (PMC13306824; doi:10.3390/pharmacy14030085)
Supplement: Supplementary file 1 [file pharmacy-14-00085-s001.zip]

Archive with 2 entries (2 files):
- Table S1 - PRISMA ScR Checklist.pdf
- Table S2 - Table of results included in the scoping review-edited.pdf
